# Supplementary material for: Lifestyle Intervention Improves Metabolic Dysfunction-Associated Steatotic Liver Disease in Children with Down Syndrome
Source: Nutrients. 2025 Jul 16;17(14):2331. doi: 10.3390/nu17142331 (PMC12299393; doi:10.3390/nu17142331)
Supplement: Supplementary file 1 [file nutrients-17-02331-s001.zip]

Archive with 1 entries (1 files):
- nutrients-3720654-supplementary.pdf
